# Supplementary material for: Genetic variants in taste genes play a role in oral microbial composition and severe early childhood caries
Source: iScience. 2022 Nov 9;25(12):105489. doi: 10.1016/j.isci.2022.105489 (PMC9668735; doi:10.1016/j.isci.2022.105489)
Supplement: Table S2. List of primers used, related to STAR Methods [file mmc2.xlsx]

## Sheet: Sheet1
Table S2. List of primers used, related to STAR Methods.
Gene	Forward	Reverse	Amplicon length
CA6_1	ATTGTTATTTACAGTTTCTGAGCC	ACTTGTCCTGTTGTAAGGGTG	216
CA6_2	GCCAGGCAGCCCCTTG	CTCTTACCTGTGTGGCCATTGTT	225
CA6_3	GTCGCCTATCAACCTACAGAG	CTCTGTGTCTCTGTGCAAGC	222
CA6_4	TTCACCTACTCTGCTCTCA	GACTATGGGGTTCAAAGGAAAGA	236
CA6_5	TCTTCCTCCTTCCCTGGAAATCT	CACACCTTGTTTGGACATCAACC	236
CA6_6	CTCTCCTTACTCTCTAGGCTCGG	CACACTCACACTCATTCCCCTTC	239
CA6_7	TGGTCCCTGACATTCTGTTACCT	AGTGATACCATACATTACCTGTGTCC	216
CA6_8	TCCAGCACTACTACACCTACCAT	TAGCCCTGCACACAGAAAATACT	230
CA6_9	CCAGTGACTCTTCCCCTCCATAA	CCTAGAGGAAGGAGCAAAACAGG	222
CA6_10	GTTTTTGTGAGGACTGTACAAGGT	TGGTTTCTTAGACAAGGTAGGGTG	240
CA7_1	CCGCAGCCCGAACGAG	CCTGGAGTGTGGGAGCTTTC	216
CA7_2	AAGGATGCTGAAGAGACCATTCC	CTCATAGGAAAGCTCCAGTGGTT	218
CA7_3	TCGCCAATCACCCATCAATATCA	GAGACTGCCCAACACAAGGTTAG	229
CA7_4	CTGTCGGTCCTCTCCTACTCATT	CGTTCCTTCCCATGTAGCAGA	216
CA7_5	CTTGACAGCTTCCCCTTCCTG	CAGGCCCCAGCAAACCA	240
CA7_6	TTTTTGGAGGTGAGTGGTGGTTT	CCTCTTCCTCTCTCCCCATCG	228
CA7_7	CTGATTCCTGGGTTCCTCCAC	ATGTCCCTCCATCTGGTCCTC	221
CA7_8	ATGCATCTGGGGTCATAGAGGA	CCTTGAGAAGATGGTGCCCTAGT	238
FFAR1_1	AAGATCTGAGGACAGGGAGCC	GAGAGACTGTCAGCAGCAGGT	237
FFAR1_2	TTCCCGCTCAACGTCCT	CATAGAGTGGGAAGAAGTGGG	217
FFAR1_3	GACAGTCTCTCTGCCCCTGAAG	AGGACGAGGGCCCAGATG	240
FFAR1_4	CCGGAGGCCGTGCTATTC	AAAAAAGAGCAGGAGAGAGAGGC	226
FFAR1_5	GCATCAACACACCGGTCAAC	GTCCTACGCAGAGCAGCAG	240
FFAR1_6	ATCACAGCCTTCTGCTACGTG	AGCGGATTAAGCACCACACTC	233
FFAR1_7	CCAGCTTCCTGTACCCCAATC	AGGGGCCTGGAGAAGCA	227
FFAR2_1	CGGGCTGTGAGTGAGACCT	GAGGTCGGCCAGCGTCA	220
FFAR2_2	CTGCGGGCCTTTGTGGG	TAGCGCTCGATGCTGATGC	239
FFAR2_3	GCCCTCACGAGTTTTGGCTT	CATTGCCACTTCTGACCTGCT	235
FFAR2_4	CTGTATGGAGTGATTGCAGCTCT	CACAAAACGCCAGTAGCAGAAG	240
FFAR2_5	TGCGGCTGGAGCTGTG	CAGGGGCTTTTTCTCTGGTGATA	223
FFAR2_6	GTGGTGACGCTGCTCAATTTC	ACAGGGAGGAGCCCTGATT	223
FFAR2_7	ACCCCCTGCTCTTCTATTTCTCT	CTTCCCAGCTCCTGTGTAACC	239
FFAR3_1	TAGTGACCTCGTGCCCTTTTAG	TGCAGCTTGCCCACGA	232
FFAR3_2	TTCGTCTTCTCGGTGTACCT	GAAGATGAATCCAGAGAGTGGG	240
FFAR3_3	TGCTGTTCCTGCCTTTCC	CAGGCCACACTCACCAG	223
FFAR3_4	GGCAGCTGTGAGCATTGAAC	ATGGCTAGCTGGTCCTTCCG	222
FFAR3_5	GCAGCGTGGTCTACGTCA	CCGCCACCCTCCTCTG	234
FFAR3_6	TGTGGTCCTCTTTGTGGTC	GAGTTCAGGGTGCTGAGAAG	240
FFAR3_7	GGGCTATATCTGCGGTGAAAG	TTTCTTTCAGCTGGTCGGT	240
FFAR3_8	CAAGCCGACTTTCATGAGC	GCCAGCTACACCCTCCT	221
FFAR4_1	CTCAGTCGCCTCCCAGATGAG	GACACTGCAAAGATGAGCACCA	220
FFAR4_2	GACGTCAAGGGCGACCAC	AGCAGCCAGGCCTCAGT	230
FFAR4_3	GCGGACCTGCTCTTCATCA	GATGAGCGCCAGCAGCA	237
FFAR4_4	GCAGCGTCACCATCCTCAC	CACCTGCCCGGCACAC	235
FFAR4_5	TAAGACTGAGCCAGAGGCCAATA	CAGTGGCAGCACTTGCAGAAAA	223
FFAR4_6	GCTGTCCTTTTAGCCACCCA	CTTAAGGTGAGGGTGGTGATG	218
FFAR4_7	ACTCAAAATCCCCAACAACCCT	AGTTCTGGATCAGGATGAGGAG	240
FFAR4_8	CGTGTCCCAGCAGGACTTC	TTTCTTCCACTCATTCCTGCACA	235
FFAR4_9	GTGGTGGCCTTCACATTTGCTA	TGTTTAAAAGCATGCCACAGCTC	227
OTOP1_1	GACAAAAGGTGGCCCTTCTCATA	TGGAGGAGATTGTCTTTGGCTTT	236
OTOP1_2	GGTCTCTTGTGGACCCAGACTAT	GGAAGCTGCTCCCCACC	233
OTOP1_3	ATGTGTACCCCTTGAACCGAAAA	TGAGAGAAAGCCATGACAAGGAG	229
OTOP1_4	CTTGGGCTCCCTCCCCAG	ATTCACCGAGAGCCTGAAAAACT	239
OTOP1_5	CTTGGGGCAGGAAGAAGCAAG	CTCAATCTTGGCCATCCTCTGTG	220
OTOP1_6	TCAAAGATGAAGAGGTTCTGGATG	TCCGGATTTACAGGATAGACGAGA	229
OTOP1_7	CAGTGCCCACCAAGAGGTC	CCATTGCTGTGGTGGTGGTA	219
OTOP1_8	CCGACTCGCTCTTGGTCTTG	ACCTCTACCCCTTCAACATAGAGT	231
OTOP1_9	CTTGAACTGCATCTTCTGGTGCT	TAATCGCCCTCCTGTGTGATCTA	228
OTOP1_10	ACTCTGTGGACTCTGCAGGTTT	GCTTGAGAACTGAGTCCTTGTGTT	234
OTOP1_11	CAAAGCAAGATGGCAGTGATGAG	ATAGCTTCTCAAGTTTGCAAGTG	217
OTOP1_12	ACACAACCTGGGATACACTTCAT	CAATGTGTGTGTTTCCACTTCCC	238
OTOP1_13	GGCAGCGGTAGGAAGGG	GCGGGCGTGAGCAAGA	239
OTOP1_14	GAGCGCCGTCAGGAAGC	TGCTCGCCTCCCTCGTC	216
OTOP1_15	GAACACGATCAGCCCATACT	AGACTTGGCGCGGGTG	234
SCNN1A_1	CTGCACATCCTTCAATCTTGCC	CATGTCTCTGTCCTTGTCCCAG	232
SCNN1A_2	GGCCCAGGGTGGCATAG	CTGCTGGTCATCATGTTCCTCAT	220
SCNN1A_3	CTACCTCCTGAGCACCCCTG	GTCCCATCGTCAATGTACCTCTC	219
SCNN1A_4	CCACAGAGACAACCTTTTGGTTT	AGGAAGGTCCAGGAAATTCATCC	226
SCNN1A_5	CCTGGACCTTCCTCTAATCAACC	GTGTTTGACACAACCCTATCCCT	232
SCNN1A_6	AGGGTTGTGTCAAACACACTCATA	GGTAGAATACAGGTTACCGAGCC	232
SCNN1A_7	CTTGGCTCGGTAACCTGTATTCT	CAGGGATCTTGGGAGACCTCTTG	218
SCNN1A_8	CAGAAGTCATCCCCACAAACAGG	CCTCTCCACCCTCCTCCC	238
SCNN1A_9	CTCTCTCACATACACAACCCCTC	ACTTGCTCTGTCCTCTGATCTCT	231
SCNN1A_10	CAATCTGAGGCGCTCCTTCC	CTCTGCCAACTCTGCTCTCTCT	240
SCNN1A_11	GAGCTCAAGGTAAGTACAGGTG	CCTACACTTTCCTCTCTGACCCTA	216
SCNN1A_12	TTAGTCAACAAGCATTTCCTGGG	GGTACCGCTTCCACTACATCAAC	226
SCNN1A_13	GATGAAGTTGCCCAGCGTGTC	GATCACTCATTCTTTGCCCTTGG	236
SCNN1A_14	GAAGCCGATCTTCCAGTCCTTC	GAGCAGACGCTCTTTGACCTG	216
SCNN1A_15	CTGGAGGCCACGCTACG	CCTGACCCTCTTCCCCTCG	238
SCNN1A_16	CCCTGGACCACCCTTCCA	GCACAACCGCATGAAGACG	240
SCNN1A_17	GAAAAGCAGGCCGAATTGCC	AGGAGCAGGGGCTGGG	239
SCNN1A_18	GTGTTGTTGCAGAAGAACTCGAA	CTAGACCTCTGCAGCCCATACC	226
SCNN1B_1	GACGTGACTGGGACATCCTC	AGGAACCACATGGCTTTCTTCTT	240
SCNN1B_2	CCGGCTACACGTACAAGG	ATGGTCTTGAAGCCTACGGA	217
SCNN1B_3	GCCCAAGAAGAAAGCCATGTG	GAAAGAGAACCGCCTGTCTGC	230
SCNN1B_4	GGAGTGGGTCCCAGATTTCATTT	GGGTTCCGTTCATCAATAAGGAC	240
SCNN1B_5	CCAGGAACCTGAACTTCTCCATC	GAAACACCCATCAGCCTCACT	239
SCNN1B_6	CAGAAAGGTGGCTGGCAAAG	CTCCTGCTGTGGCACCTG	231
SCNN1B_7	GGAACTTCACCAGTGCTACCC	GTAACATGCCACTGTCTCTCGGT	221
SCNN1B_8	CCAAGGAGGAAATGAAAGGTGGA	GGTTAAAGCCTCATGGCTCTGG	240
SCNN1B_9	TCTGCCTCAGGAGAAAGT	GACTGCCCTTGGGCTC	238
SCNN1B_10	GGAGGTGCAGAAAGGGCTTC	GAGGCCTTGGCCCCATAAAC	236
SCNN1B_11	CCATGCCTGTGTTCTCTCCTTAT	CTCTGCCTCCTCCTCTATGGTC	238
SCNN1B_12	GCACCTAAAAAGCCCCCTTAAAC	CTGGGTGTCACTGAAAGAGAAGG	227
SCNN1B_13	CAAGGAGTCCTGCAAGTGAGT	AATAGCCCACATCTTATGCCCAG	237
SCNN1B_14	GATGCTGCAGATGGCAACTTTT	GGTCTGACCCATGTGAGAATGTG	219
SCNN1B_15	TGTGTGTGTCTGTCTGTTTGGAA	TCCTAATTCCTTCATAGGGCTCA	240
SCNN1B_16	GGCTAGAGGCAAGAATGTGTGG	CGTAGCTGGCTTGGGCTC	227
SCNN1B_17	CCTCATCGAGTTTGGGGAGATCA	CCTGCTCACTGGGGTAGGG	218
SCNN1B_18	CACACCAACTTTGGCTTCCAG	CAACAGTCTTGGCTGCTCAGT	226
SCNN1D_1	GATGAAGCCACCAGGTCACAA	ATAAGCCCTGAACTGTCTGGATG	222
SCNN1D_2	ATAGGAGGTCCTGGCTGGG	GCCTGAATGAGAGAAGGGAC	239
SCNN1D_3	CACAGCCATGCTCGGTCAA	CTGGTGAATCCACATGGTCCTC	238
SCNN1D_4	ACCCCACCCCCTGCAC	GGCCTCAGTCAGAGCACATC	238
SCNN1D_5	GAGCTTGGAGAGGCACCC	GTCCAGCAGCAGAGCCAT	229
SCNN1D_6	CCTGCAGCACAGTCCCAC	CCCACCCCCCTCACTCAA	237
SCNN1D_7	GCAAGTCTTCCCCTGAGCC	CTGAGTTTGAGTTTGGGCTGCT	227
SCNN1D_8	GGTGGCTGACAGACATGA	ATTGGTGCAGAAGAAGGTGAG	216
SCNN1D_9	ACCACCACCCAAGGAGGG	CCAGTGACGCTCAAAGAGGAG	220
SCNN1D_10	CGGGAACCGCCTCAAG	CACAGGGGCAAGGAGCTG	239
SCNN1D_11	CGACAGCACACACTGGGAT	CTCCCGGTCCAGGTGGAAG	229
SCNN1D_12	ACATTGACTCCCTGTACAACGTC	CTCCCCACTCGAGGTACCAG	239
SCNN1D_13	CTGGTACCTCGAGTGGGGAG	GTAACTGCAGGAGAGGACGAAG	237
SCNN1D_14	GACTGCTTTTACCGAGGCTACAC	CACGCTCTGTGGGGTGG	224
SCNN1D_15	AGGAACTTTCCGCAGACACAG	CCACCTGACCTGCACCC	240
SCNN1D_16	CTTCCACCACCCCACCTACG	GTGAACCATGACCCTGATGCC	236
SCNN1D_17	TGGTCCTCAGGGTTGAGCAG	CCCCCAAAGCCCAGGT	217
SCNN1D_18	CTGCCCAACCTGGGCTTT	GTTCCACCCGCCCACAC	234
SCNN1D_19	CCCGTCCCCCATGTCTC	CGGCTAATGGCTGACAGAGT	218
SCNN1D_20	CCACTCTGTCAGCCATTAGCC	GAATGCAGACTCCCTGGAAGAG	240
SCNN1D_21	AGGGATCATTGCCCCAGGTAG	GGCATAGGCTGGGTCAGTTC	221
SCNN1D_22	CAGGGCCGGAACTGACC	GGAGAGGGGCTGTGATGC	222
SCNN1D_23	GAGGCATCACAGCCCCTC	CCCGTGCCCCTTCTGTG	237
SCNN1D_24	CCTCACACCCGCACCC	TCTGGCTTGATGCTGGAC	225
SCNN1D_25	AGCTGCTGCTCGATGCTT	CTGAGACTCCCGCCAGAAC	225
SCNN1D_26	GTCCAGCATCAAGCCAGAGG	CAAGGACCAGGCCAAGAGAT	218
SCNN1G_1	CAGCTCACCTGCTTCTCTTCTTT	CGCGGGACACCACGATG	222
SCNN1G_2	AATCAAGAAGAATCTGCCCGTGA	CGGAAGTGGACTTTGATGGAAAC	240
SCNN1G_3	GCCTCCTCTGGATCGGGTTC	CACTTTCGGGAGGGGCTTT	234
SCNN1G_4	GCCTCCCCTCTCCCTGAC	GCCTTGCCCTTCTCATCCTG	234
SCNN1G_5	CCGTCTCAGAGGGAAAGCA	ATGCCCCTAAGCAGTGAAAGAAT	226
SCNN1G_6	TCCTTCTGAAGAGTAGCGATAGGA	CACTCCATCAAAGAAGCAGGTCA	238
SCNN1G_7	TGCCATTCAGGAGTGGTATAAGC	ATCATCAAGGCTGTAGGTTCCTG	225
SCNN1G_8	CCCAAAGAGAGTTGGCTCCATTA	AAGATCTCCTTGGCACAGGTTTC	227
SCNN1G_9	GCTAGAAATACCTGGTCTTGGGT	ATCTCTGTTCCCACATCTTCGAC	240
SCNN1G_10	AGGAATACAACCCATTCCTCGTG	ATAAGCTGCACCCCATTGGTTAT	216
SCNN1G_11	AAAGTCCCCTGTCTGGTGCTC	CTGGGTCCGGGCCATAAAC	235
SCNN1G_12	ACATCCCTGAGCAAAGACATGAA	CCTATTGCCAGGACTAGGCTGA	233
SCNN1G_13	CCTGTGGCTCCAAAGCTCAT	GCTTGTGGTTAGTGTCCACTCTT	231
SCNN1G_14	GTTGGGCTGCCTACACTCAT	CCAGCCTCCACAAGGTAATTCTT	221
SCNN1G_15	GGGGAAAAGAATTACCTTGTGGA	AAGCAAGTGAGAAGGCTGGG	240
SCNN1G_16	GTAGGATGCCAAGGCTCTTGATT	CTCCTAGAGTAGGCTGGAACC	228
SCNN1G_17	GAATCAGGGTTCCTGTGTGAGG	CCACCACTCCTTGGCTTTCTG	223
SCNN1G_18	CGAGATCATCGAGGTCTTCTTCA	CCGGGCACTTGGGTTCCTA	222
SCNN1G_19	GCCCTGGATATAGACGATGACCT	GCACCCGATCCATGTCCTTAGA	234
TAS1R1_1	GCTGCCTTCTATTTAAGCAACTGG	CTATAGCCAGGGGTCCCACTAA	315
TAS1R1_2	TTGAGAGCCCTTGTTGAAGTTGT	CCTTGGAGCTCTATGTGGTGTTG	350
TAS1R1_3	GGGTACCAGCTGTATGATGTGTG	CCCCTGACTTGTGACTAAAGAGC	348
TAS1R1_4	CCCACACCCAGCACAG	ATCCTCTCATCGCCCACC	345
TAS1R1_5	TCTGCATTGCTTTCAAGGACATC	CCGGGCATAGGCTTCTTCAAAC	320
TAS1R1_6	GTGGCCATCCAGAAGAGGG	CATCTCAGGATTGGCTGTTCTCC	346
TAS1R1_7	GTGGGTCTGTGCTGTCTGTG	CAGGCTCTAGGTTGCCCATAAG	317
TAS1R1_8	ACATGTGAGCTGTCCTTTGACTT	AATTCTGTCTGGTAGCAGGTGTC	342
TAS1R1_9	CTTGCAGGCCCCTATTTCCTATT	GGCTGCCACTACCTGCTG	334
TAS1R1_10	TAGACACCCCTGTGGTGAGGT	CCACCAGCCAAGTTAGACAGATA	324
TAS1R1_11	CATCTTCAAGTTTTCCACCAAGGTA	CGATCCAGGACACGAAGTTGAAG	350
TAS1R1_12	TAAGGACTTGCCAGAGAACTAC	GACCCTCAGGGCAGAGAA	328
TAS1R2_1	TTCCCTGCTTCCATCTGGAGTT	GAGGCCAAGTTCATCACCCT	350
TAS1R2_2	TAGGCAGACATGAAGGTGCAGAG	GCCCTACGTCTCTATGGCATTT	318
TAS1R2_3	CCAGCATGCCAATTACCACAAT	CTGGTGATATTCTGGAGGCACTT	346
TAS1R2_4	TACACCGGGACCACCATGTAT	CTTGGAAGATGGGCTTGGCTAAT	317
TAS1R2_5	CCCTGCCAAGGAGGACAAG	TCTACAGTTTCCACCCCAAAACC	348
TAS1R2_6	GATAAAGCATCTCCAGGCTCTGT	CTCCACTTCCCTTCCCTCTGAC	348
TAS1R2_7	CCATTTGCCCAGAACCCCAG	CATCCAGAGCGTGCCCATC	350
TAS1R2_8	CTGGTCCTGCTGAGGGGTG	GAGACGCTGCCCACACT	350
TAS1R2_9	CTGGCGCTCCTCTGAC	CGGGGCACTCGCTCAT	320
TAS1R2_10	TCTCAAGATTTGGGCTGATGTCC	GGATGTGTGCTACATCTCCAACA	334
TAS1R2_11	ACTGTAGTCCTCTTGGATGGGAA	GAGTCTTCTGGAGTGGCTCTTCT	340
TAS1R2_12	AATGAATGGGGAGGAGTGCTTTA	GACTACCTCCTGAGACCATCACT	335
TAS1R3_1	CATGTGAGGCCCCAGTCG	CCACACAGAACCGCAGATGG	344
TAS1R3_2	GTGCACCAGGTACAGAGG	TGCGTGTAGTTGCAGTAGG	317
TAS1R3_3	CTACGACCTCTTTGATACGTGCT	GAAGAAGGAGGGGAAGGTCTC	350
TAS1R3_4	CAGGAGATGCCTCTTGGC	CACGCTGCTCTGGTTCA	338
TAS1R3_5	CACGCGGCATCTGCAT	CCAGGTGCGTCTTCACG	333
TAS1R3_6	GCTTCCTCCAGAGGGGTG	ACATGCAGAGGACAGCACA	347
TAS1R3_7	GTGCTGTCCTCTGCATGT	ACACCCACCCTCACCTC	316
TAS1R3_8	CCAGTCTCCCGTGGGCAT	CCGGGGACCACTCATCCT	349
TAS1R3_9	GACTCTGAGACCAGAGCCCAC	GCCAGGGAACAGGAGGAC	342
TAS1R3_10	CCATCGGGACAGCCCAC	GCGGGAAGGCCACCAG	338
TAS1R3_11	GCAGACCGGCTGAGTGG	CCAGGAGGGGCACAAAGG	343
TAS1R3_12	GGCCTCACCTTTGCCAT	AGACACGGGTCATTGCTG	349
TAS2R1_1	TATGAACAGGCTGCTTTGTCTGG	GGTTCCTGGCAGGGGTG	346
TAS2R1_2	ATGCAGTGGGAGAAGTAGAGGAT	GATGATCCTGGGGTCTCTGCTAT	342
TAS2R1_3	ATTGTGGCATTTTGGGAGAAAAA	TCTGCAGTTGTTCATCTTCTACG	327
TAS2R1_4	ATTGCACAATTCGCAGAACACAT	GAAGAGCGTGAACAACCCAAC	329
TAS2R10_1	TCACTGGATTCCTTTCGTGGAAC	GAGAGACTCCAACACAGAAGCTC	327
TAS2R10_2	CTTGCTGTTTCCTAGAATTAAGAT	TGCTAAATCTGGGAGTCATTTTC	320
TAS2R10_3	TCATTGCCTTCACATGAGCTTCT	TCTCTGGTTGAAGAGCAGAACAA	326
TAS2R10_4	GAAAATGACTCCCAGATTTAGCA	ATATGCCTCCGGTAACCTAATTG	331
TAS2R10_5	TTTGTTCTGCTCTTCAACCAGAG	GTGAGTCAGTGTTTGGGGTTTTG	334
TAS2R10_6	TTCAATTAGGTTACCGGAGGCAT	AAGAAAGTCACACTTCCGTCGAG	345
TAS2R13_1	TGTAGACTCCTGTTTCTGTCTGC	TGCAACTCAATTACAAAGGACAC	349
TAS2R13_2	TGAGAACACATAGAAAGAAACTAGCA	ACTGCTAGGAACCTTGGTCTTC	350
TAS2R13_3	ACTGAAATTCCAAGTTGTGTTTCTT	CAGAATTGGGCTGATCTGGGAAA	343
TAS2R13_4	TTGTAGCAAGCCAGAGATTGAAG	ACCAGCAGTGACATTAGACATTGA	345
TAS2R14_1	TTTGGATGGTGTTGATTCCAAGC	ACCTCTGAAAGGTTGGAGGAAAAT	329
TAS2R14_2	TCCCATCACCTGGGAAAGAATAA	ACAGAAGAAACAAGACTTGCAGTT	332
TAS2R14_3	AACACAGTGCTGGTTAATACAATAAG	TTTTCCCAGCTTTATTTGCCACT	346
TAS2R14_4	GCCTGTAGCTAACCAGACACTAA	TAGACATTGGGGCATGCTCTTAC	334
TAS2R16_1	TTGCTCGGGAGTCTTTTATCCTG	TCTTTCTCATGGCATCACTGACC	331
TAS2R16_2	TAAATAAGACGGCAAGGGACCTC	TGTTTCCCTGGATATTACTGGGT	327
TAS2R16_3	TCAGTTACAGTGCTGTTTCTTGGT	TTCTGTCTACAGTGGGCATCAAT	335
TAS2R16_4	TTCCCAGGTGATTGTTAAGTTGC	TGGTGGAATCAGGAACCCATTCT	344
TAS2R19_1	ATGCTCCCCTTGTGAATCTATGG	GAAGATGCGGCTCCATAGCAAAG	327
TAS2R19_2	AGTAAATGGCAAATAACATGAGGAAG	AGAGTGTTGTTCTGGTGATACTGTT	348
TAS2R19_3	GCTTGAAAGGTGTATTGCATTCCT	TCCTTTGGTATGCAACTGTGTTT	338
TAS2R19_4	CAAGCCACATGCTGAAATGGTTC	ACAAGTGTTACTAAGCCTGCATT	335
TAS2R20_1	ACTACGGAAAAACTTGTGGGAAAT	TAAAAGCTCTGCAAACTGTGACC	347
TAS2R20_2	AAAACTGAAAGAAAGGTCTGCTT	TCTGACCCTGATATCTTTTCTGC	315
TAS2R20_3	AGGTCACAGTTTGCAGAGCTTTT	AGGCTAAGAGTGTAGTTCTGGTG	327
TAS2R20_4	GCATTCCTCAGTTTGATCTTCCA	AGAGTTGGTTTGCTCTGGGTAAT	350
TAS2R20_5	GCCAGATGCTGAAATGATTGGTT	AGGAGTCACCATCAGTGACATTA	349
TAS2R3_1	CAGTGAAGCAACAGGTAGAGGAG	CCTGAATCATGTGTGTTGGGAGA	345
TAS2R3_2	TCTTGAGGATCATTCTGCTGTGT	CACATTCCTGGTGGCCTCAATTC	344
TAS2R3_3	ACCGCATCTCTGATCAATGAGTTT	TTGGTAGGAAATTACCAAATGATGC	349
TAS2R3_4	GGACAAGCTCCAGAGATCCAAC	CAAAAGGCTCAAGGGCTCCA	338
TAS2R30_1	TGTTTCATACACCACCAGTTTGTT	TGCAAACTGTGACCTCCTTTCTT	307
TAS2R30_2	ACATGAAGACAGGTTGCTTTTCC	AACATGGATGAGACTGTATGGAC	346
TAS2R30_3	AATGGTACATTGCACTCCTCAAT	GCTCTGGGTGTTATTACTACATTGGT	350
TAS2R30_4	GGTTGGTTACTGCCCAGACATT	ACAACCAGTGATATTACACCAGCA	331
TAS2R31_1	ATAAAATGTTTCATACACCACCAGT	TTGCAAACTGTGATCTTTTTCCT	315
TAS2R31_2	AGTCTGCTTTAGCTTCTTGTTTCC	GCTAGGAAACTTAGTGCCCTTCA	325
TAS2R31_3	ACACAGAGAACAGATTAACAGCA	TAACCGGCCATTTCAGCAACT	341
TAS2R31_4	TGACACTCTTAACTCTCCTCTTT	GGTAGTGGTTCTATTTGTTATTGG	350
TAS2R31_5	TTGCTGAAATGGCCGGTTACT	CGGACACAACACCAGCATTAAAA	334
TAS2R38_1	TTTATGAAGACTCACAGGCGTAT	AAAGCCCTCAAGTCTCTTGTCTC	324
TAS2R38_2	GAATCAGTAGGGGCACAGAGATG	GGTGCTTTTTTAGCAGACCTCAC	336
TAS2R38_3	TTAATCTGCCAGTTGAGCCTTGT	TATCCAGCTTACCCACTTCCAGA	336
TAS2R38_4	ATGATGATGGCTTGGTAGCTGTG	AGCCAACTAGAGAAGAGAAGTAGA	338
TAS2R39_1	TCCTCCTATGACATCAATACTGGG	AGGGAGGTTGAGCTGATGGTAAT	350
TAS2R39_2	CAGTTTCCACAAGTGGCAGGA	ATACACAGTGCAGATGTTGATGC	347
TAS2R39_3	CTGGATTGATACCCTGGCTTCTG	TGAGAAAGTAGCTGATAGCTTTGATG	342
TAS2R39_4	TCTCAAGAGACACACCCTACACA	TAAGGCCAGGTCCTGTGGTC	350
TAS2R4_1	TTTCTTCTGCCTCCACTATCAGC	ACTGCTCGAGTCCAAAAACATGA	339
TAS2R4_2	CACCAGGTTTCTTATGCTGGGAC	CAAGTTCAGGAAAAGGTGATGCC	320
TAS2R4_3	CCTGTGTGCTGATTTCTGCTTTC	ACCAGGGTAGCAACTGAATATGG	340
TAS2R4_4	GATGCAGAAAAATGCCACTGGTT	CCCCCAAACCATCAGGTAAATCT	320
TAS2R40_1	TTGCAGAGCAGTTACCCATTCTT	AGAGGATATACACTGAGTTTTGGTT	345
TAS2R40_2	TTCCAGGCTCTTGCTACAGATTT	AGGAATGGAGCTATTCACATACACA	328
TAS2R40_3	GGCTGTCAGTGTTGGTTTCCTTA	GATGAGAAAGTAGCTGGTGGCTT	323
TAS2R40_4	TCTCAAGAGACACACCCTACACA	CCAGGTCCCGCAGAACTC	346
TAS2R41_1	CAGGGACCAAGGCACTCAA	GTTCAGGAAGTGCCAGTGTAGAT	322
TAS2R41_2	TCTGCCTGCAGTTGGTTGG	CCACTTGTAGGTCATGTTCCCAG	350
TAS2R41_3	CTCCTTCATCATAACCCTGCTGT	AGGGACAGAAAGGACAGAGCATA	330
TAS2R41_4	TACTCAGAGAATGCAGCACAACG	CTCTGCCATCCTCACCTTTCTTT	349
TAS2R42_1	TGTTCCAAAATACTTAGAGAAACCCA	TCTTTCCTTTTCCTCTTCATAGTTCA	348
TAS2R42_2	TGTATAGTTCCTAAGATGCCACAGTA	TTTTTTATTTCTGTCCTTGGTGAGAC	316
TAS2R42_3	AAGAGGAAAAGGAAAGACATCAC	TGTTCTTACTGATTTTTGACAGTT	316
TAS2R42_4	TCTAGTATGTCTCACCAAGGACA	GCCACCTGCCTAAGCATTTTCTA	339
TAS2R42_5	AGAAGCATAACAATCATTCCGTTC	TGGACTGGTAAACTGCTCTGAAG	321
TAS2R42_6	AGTCATGTGCCAAAGCATAATAACA	TCTTCTGCAATGGTTTGATTGTAAA	350
TAS2R43_1	TTCTAGACTGCCATTGGGTCAAA	ACAAACCTGTCTTCATGTTCTGC	316
TAS2R43_2	AATGCCCCTCTCGTGAATCTAT	TTGCAAACTGTGATCTCCTTC	267
TAS2R43_3	TCATTATGGACAGAAAGTAAATGG	TGCTATTTTTGGCTTGTCATCTT	330
TAS2R43_4	TCTTCCAAGTCATGTTTCCTTCA	CAGAGTTGGTTTGCTCTGGGT	335
TAS2R43_5	GTAGTAGCAAGCCAGTTGCTGAA	CCGGACACAACACCAGCATTTA	350
TAS2R45_1	GATGCAGCTCCATGGCAAAG	ACCTCATTTGCCACAAAACTGA	272
TAS2R45_2	TGTCATTCTGGTGGTGCTGT	TGTGGACCTTGGTACTGGGA	293
TAS2R45_3	TCAACTGTGTTGAATCCAGCT	AGGTACATTGCACGCCTCAA	320
TAS2R45_4	ACTTTTCTGCCCATCATATTTTCCA	TGCTGAAATGGCCGGTTACT	280
TAS2R46_1	AGACTTTTCTAGGTACATGCTTGA	GTGCCATTTACTTTCTGTCCATA	349
TAS2R46_2	TAGCTTCGCAGAACATGAAGACA	TGAAGGAAACATGACTTGGAAGA	326
TAS2R46_3	AGCTGCATCTTTTTGAGATGTTT	TGCTACTAGCCTCAGCATATTTT	339
TAS2R46_4	TCTTCCAAGTCATGTTTCCTTCA	CAGAGTTGGTTTACTCTGGGTATT	335
TAS2R46_5	GCCAGTTGCTGAAATGGTTGATT	ACAACCAGTGATATTACACCAGCA	346
TAS2R5_1	TTGTGGTGTGAAAATTTACCCTG	TACTAAGATAGCGAAGCCAACGG	335
TAS2R5_2	GCTGGCTGCCGATTTCTCC	CCAGCTTTCAAAGGGATACCGAA	342
TAS2R5_3	CTGAAGCAGAGGGCCTATAACC	AACCAGGTGAAGTAAGAGGAAGC	348
TAS2R5_4	ATGAAGGTCCATTCAGCTGGTAG	GAGTGTCCTGACCACACTTTTCT	327
TAS2R50_1	AGAATACACACACAATGTCCCACT	TGGAGAAGGATCGCAAGATCTCA	326
TAS2R50_2	ATGGCACATAACAAGAGGAAGGA	TGGTGATACTGTTGGGGACTTTG	331
TAS2R50_3	TCTTCCCAGTCATGTTTCCTTCA	TCTCCAGAATTGGTTTGCTCTGG	339
TAS2R50_4	GGTTGGTTACAACCCAGGCATTA	CACAACCAGTGATATTAGGCTTGC	328
TAS2R60_1	CCAGAGCAACCCAACAGAGATAG	CAGTACAGGGTTGTATGGGAAGG	340
TAS2R60_2	TGCCTTGTGATAAGTTATTGGTTAGC	GTTCTGATACATTCTGTGGTTGCC	350
TAS2R60_3	CTAAAGCACAAGTTGTCTGGGTG	GAGCCAGCAGAGCCTTTATGTG	349
TAS2R60_4	GGAAGAAGGCTCTCCTTACAACC	ATGCCTTCTCCACAAGAATCTCC	334
TAS2R7_1	TGTTTGTCCTAGAAAAGCATAGTTTC	CAGAGACCCCAGCACAGAAG	321
TAS2R7_2	CTCTGGCATAAAGTAGCTGGAGG	ACGCTGATTTCAGGTTTTGTGTG	329
TAS2R7_3	AGTTTTATTTACTCTGCAACTCCAAG	GGTGCTATATCCAGATGTCTATGCC	325
TAS2R7_4	TGGTTAGTGTCCAGAAGAAGTCA	GTGGATGTCAAACTCCATCAGGT	328
TAS2R8_1	TGAGATAACTGGGGAAAAATGAGAA	GTTCATGTGAGAGCCATTAAAACT	343
TAS2R8_2	TCCACAGCTAACTTGTATTTTGTCAT	CTGAGTTGTGATTATAGGTTTCATGC	350
TAS2R8_3	AAATGGGACAATTGCAAACAGGT	CCTTCTGGACATTTGCCAACTAC	323
TAS2R8_4	AGTGGATGAGAGGAACTGGCTAT	TTCAGTCCTGCAGATAACATCTTT	350
TAS2R8_5	ACAATGCCATTTACAACCATTACACT	AACAACGTCGAAATAACAGCAGA	337
TAS2R9_1	GAAGGGAGAATGCCTTTTGTTGA	GGTTCAGAGACCCCAGTACAGA	350
TAS2R9_2	CAGAGCGCTAGAGGTCATAACAA	TGTTCCAAAGAATGATGATATGTGGT	334
TAS2R9_3	TCAGGGTTAACTGTTTGAAAGTACC	TGCTCTTTCCAGGTACATATGGC	342
TAS2R9_4	GCAAATGTCCAGACAACATTCACA	TACATTGTTCTTCACTGGTCAGC	350
